# Supplementary material for: Single-Cell RNA-Seq Reveals a Crosstalk between Hyaluronan Receptor LYVE-1-Expressing Macrophages and Vascular Smooth Muscle Cells
Source: Cells. 2022 Jan 25;11(3):411. doi: 10.3390/cells11030411 (PMC8834524; doi:10.3390/cells11030411)
Supplement: Supplementary file 1 [file cells-11-00411-s001.zip]

Archive with 1 entries (1 files):
- ! cells-1548159-supplementary.pdf
